# Supplementary material for: LEGEND: Identifying Co-expressed Genes in Multimodal Transcriptomic Sequencing Data
Source: Genomics Proteomics Bioinformatics. 2025 Jul 1;23(4):qzaf056. doi: 10.1093/gpbjnl/qzaf056 (PMC12715406; doi:10.1093/gpbjnl/qzaf056)
Supplement: qzaf056_Supplementary_Data [file qzaf056_supplementary_data.zip]

Archive with 16 entries (16 files):
- Figure_S1.pdf
- Figure_S10.pdf
- Figure_S2.pdf
- Figure_S3.pdf
- Figure_S4.pdf
- Figure_S5.pdf
- Figure_S6.pdf
- Figure_S7.pdf
- Figure_S8.pdf
- Figure_S9.pdf
- File S1.docx
- supplementary material captions.docx
- Table S1.docx
- Table S2.docx
- Table S3.docx
- Table S4.docx
